# Supplementary material for: Synthesis of Novel Derivatives of 5,6,7,8-Tetrahydroquinazolines Using α-Aminoamidines and In Silico Screening of Their Biological Activity
Source: Int J Mol Sci. 2022 Mar 29;23(7):3781. doi: 10.3390/ijms23073781 (PMC8999073; doi:10.3390/ijms23073781)
Supplement: Supplementary file 1 [file ijms-23-03781-s001.zip]

Archive with 1 entries (1 files):
- ijms-1504750-supplementary.pdf
